# Supplementary material for: Rates of immune cell infiltration in patients with triple-negative breast cancer by molecular subtype
Source: PLoS One. 2018 Oct 12;13(10):e0204513. doi: 10.1371/journal.pone.0204513 (PMC6193579; doi:10.1371/journal.pone.0204513)
Supplement: S1 Data — (XLSX) [file pone.0204513.s001.xlsx]

## Sheet: TNBCallcrinicaldata2
Tumour	TN	Stage	Age	T	N	M	Emboli	Histology	Grade	NA_CT	HT	OS	E_OS	DMFS	E_DMFS	RFS	E_RFS	Insight TNBCtype	Insight TNBCtypeIM + or -
nIBC	TN	3	41	4	1	0	0	IDC	3	1	9	7.49	0	0.05	1	0.05	1	BL1	IM+
nIBC	TN	3	58	4	0	0	1	IDC	3	1	9	2.96	1	5.44	0	5.44	0	ND	IM-
IBC	TN	3	29	4d	2	0	1	IDC	3	1	9	1.04	1	5.72	0	5.72	0	BL1	IM+
nIBC	TN	3	56	4	3	0	9	IDC	3	1	9	0.58	1	0.12	1	0.12	1	BL2	IM+
nIBC	TN	3	60	4	3	0	0	IDC	3	1	9	5.43	0	0.08	1	0.08	1	M	IM-
IBC	TN	3	45	4d	3	0	1	IDC	3	1	9	4.53	0	6.36	0	6.36	0	ND	IM+
IBC	TN	3	51	4d	2	0	1	IDA	3	0	0	1.1	1	0.85	1	0.85	1	M	IM-
nIBC	TN	3	39	4	2	0	9	IDC	3	1	9	1.11	1	6.84	0	6.84	0	M	IM-
IBC	TN	3	64	4d	3	0	1	other	3	1	9	1.52	1	0.75	1	0.75	1	LAR	IM-
nIBC	TN	3	61	4	1	0	0	IDC	3	1	9	4.06	0	0.85	1	0.85	1	LAR	IM-
nIBC	TN	3	50	4	2	0	9	IDC	3	0	9	2.12	1	7.55	0	7.55	0	BL1	IM+
nIBC	TN	2	48	2	1	0	9	IDA	3	0	0	8.44	0	8.44	0	8.44	0	BL1	IM+
IBC	TN	3	38	4d	1	0	1	IDC	3	1	9	4.03	0	7.68	0	7.68	0	BL1	IM-
IBC	TN	3	70	4d	2	0	0	IDA	3	1	0	6.28	0	6.28	0	6.28	0	LAR	IM-
nIBC	TN	3	62	4	2	0	0	IDC	3	1	9	3.58	0	7.93	0	7.93	0	ND	IM-
IBC	TN	4	70	4	2	1	1	IDA	3	0	0	2.1	1	0.18	1	0.18	1	BL1	IM-
nIBC	TN	3	73	4	1	0	9	IDC	2	1	9	1.97	1	8.2	0	8.2	0	LAR	IM-
nIBC	TN	3	50	4	1	0	0	IDC	3	1	9	3.14	0	5.02	1	4.99	1	BL1	IM-
nIBC	TN	3	49	4	0	0	9	IDC	3	1	9	0.29	1	0.04	1	0.04	1	M	IM-
IBC	TN	4	40	4d	1	1	9	IDC	3	0	9	0.95	1	0.89	1	0.89	1	BL1	IM-
nIBC	TN	4	52	4	3	1	9	IDC	3	0	9	1.57	1	6.04	0	6.04	0	M	IM-
IBC	TN	3	62	4d	3	0	1	IDC	3	1	9	3.31	1	1.6	1	1.6	1	M	IM-
nIBC	TN	3	68	4	1	0	0	IDC	3	1	9	0.86	0	0.1	1	0.1	1	ND	IM+
nIBC	TN	3	46	4	3	0	1	IDC	3	1	9	1.67	0	6.44	0	6.44	0	M	IM-
IBC	TN	3	58	4d	3	0	1	IDC	3	1	9	1.3	1	6.44	0	6.44	0	BL1	IM-
nIBC	TN	4	62	4	3	1	9	IDC	3	0	9	0.26	1	7.04	0	7.04	0	M	IM-
IBC	TN	3	32	4d	3	0	1	IDC	3	1	9	1.46	1	7.51	0	7.51	0	M	IM-
IBC	TN	3	74	4	2	0	1	IDA	2	9	9	6.05	1	3.87	1	3.87	1	M	IM-
nIBC	TN	3	52	0	3	0	9	IDC	3	1	9	1.94	1	7.85	0	7.85	0	BL2	IM-
nIBC	TN	3	32	4	3	0	0	IDC	3	1	9	2.49	0	8.08	0	8.08	0	ND	IM-
IBC	TN	3	71	4	2	0	1	IDA	3	0	1	3.48	0	3.48	0	3.48	0	ND	IM-
nIBC	TN	2	47	2	1	0	1	IDA	2	0	0	3.68	0	3.68	0	3.68	0	ND	IM+
IBC	TN	3	44	4	1	0	9	IDA	2	1	1	6.2	0	2.02	1	2.02	1	BL1	IM-
IBC	TN	3	66	4	2	0	1	IDA	2	0	0	2.94	0	1	0	1	1	LAR	IM+
IBC	TN	3	61	4	1	0	9	IDA	2	0	1	4.76	0	4.76	0	1.57	1	ND	IM+
IBC	TN	3	63	4	2	0	1	ILA	3	0	1	2.02	0	2.02	1	2.02	1	BL2	IM-
nIBC	TN	3	54	2	2	0	9	IDA	3	0	0	0.83	0	0.83	0	0.83	0	BL1	IM-
nIBC	TN	2	43	2	0	0	0	IDA	3	9	9							BL1	IM+
IBC	TN	3	45	4	3	0	0	IDA	3	1	9	1.65	0	1.65	0	1.65	0	BL1	IM+
nIBC	TN	4	52	4	3	1	0	IDC	2	0	9	2.14	1	0.02	1	0.02	1	LAR	IM-
IBC	TN	3	48	4d	1	0	0	IDC	3	1	9	2.07	0	8.08	0	8.08	0	LAR	IM-
nIBC	TN	2	44	2	1	0	9	IDC	3	1	0	3.76	0	3.76	0	3.76	0	BL1	IM-
nIBC	TN	2	61	2	1	0	9	IDC	2	0	0	0.46	0	0.46	0	0.46	0	ND	IM-
nIBC	TN	1	40	1	0	0	9	IDC	3	1	0	5.66	0	5.66	0	5.66	0	BL1	IM+
nIBC	TN	2	59	2	1	0	0	IDC	3	1	0	8.85	0	8.85	0	8.85	0	BL1	IM+
IBC	TN	3	40	4d	0	0	0	IDC	3	1	0	3.61	1	3.61	0	3.61	0	BL2	IM+
IBC	TN	4	40	4d	1	1	1	IDC	3	1	0	1.14	1	0	1	0	1	BL1	IM-
IBC	TN	3	41	4d	0	0	0	IDC	3	1	0	2.76	1	1.82	1	1.82	1	BL1	IM-
IBC	TN	3	28	4d	0	0	0	IDC	3	1	0	5.5	0	5.5	0	5.5	0	M	IM-
IBC	TN	3	32	4d	1	0	0	IDC	9	1	0	5.48	0	5.48	0	5.48	0	M	IM-
IBC	TN	3	32	4d	1	0	0	IDC	9	1	0	5.48	0	5.48	0	5.48	0	BL1	IM-
IBC	TN	3	51	4d	0	0	1	IDC	3	1	1	4.88	0	4.88	0	4.88	0	BL2	IM-
IBC	TN	3	57	4d	0	0	0	IDC	3	1	0	4.62	0	4.62	0	4.62	0	BL2	IM-
IBC	TN	3	27	4d	2	0	0	IDC	3	1	0	0.84	1	0.55	1	0.55	1	M	IM-
IBC	TN	3	52	4d	1	0	1	IDC	3	1	0	2.02	1	1.45	1	1.45	1	BL1	IM+
IBC	TN	3	49	4d	0	0	0	IDC	3	1	1	0.84	0	0.84	0	0.84	0	BL1	IM-
nIBC	TN	4	28	3	2	1	9	ILC	9	1	0	0.59	1	0	1			M	IM-
IBC	TN	4	68	4d	1	1	1	IDC	3	1	0	1.15	0	1.15	0	1.15	0	LAR	IM-
nIBC	TN	3	77	2	1	0	0	IDC	3	1	0	0.89	1	0.65	1	0.65	1	BL1	IM-
nIBC	TN	4	55	2	2	1	0	IDC	3	1	0	1.48	0	1.48	0	1.48	0	BL2	IM-
IBC	TN	9	48	4d	9	9	1	IDC	3	1	1	1.41	1	0.5	1			M	IM-
IBC	TN	9	32	4d	9	9	1	IDC	3	1	0	5.31	1	4.59	1			LAR	IM-
nIBC	TN	2	45	3	0	0	9	IDC	2	1	1	4.79	1	3.04	1	3.04	1	BL1	IM+
nIBC	TN	1	58	1	0	0	9	IDC	2	1	1	8.84	0	8.84	0	8.84	0	BL1	IM+
nIBC	TN	2	62	3	0	0	9	other	3	0	0	2.05	1	0.99	1	0.99	1	LAR	IM-
IBC	TN	9	49	4d	9	9	1	MIX	3	1	0	4.13	1	0.46	1			M	IM-
IBC	TN	9	61	4d	9	9	1	IDC	3	1	1	1.68	1	0.92	1			LAR	IM+
IBC	TN	9	49	4d	9	9	1	IDC	3	1	1	2.52	1	0.64	1			LAR	IM+
IBC	TN	9	26	4d	9	1	1	IDC	3	1	1	1.52	1	0	1			BL1	IM-
IBC	TN	9	34	4d	9	9	1	IDC	3	1	1	3.62	0					LAR	IM-
nIBC	TN	2	69	2	0	0	9	IDC	3	1	1	4	1	2.67	1	2.67	1	M	IM-
nIBC	TN	2	59	2	1	0	0	IDC	2	0	0	7.88	0	7.88	0	7.88	0	M	IM-
nIBC	TN	2	60	2	1	0	9	IDC	2	0	0	2.08	1	1.72	1	1.72	1	BL1	IM+
nIBC	TN	2	74	2	0	0	0	ILC	1	0	0	3.49	1	3.08	1	3.08	1	LAR	IM-
nIBC	TN	1	51	0	0	0	0	IDC	1	0	0	10.48	0	10.48	0	10.48	0	M	IM-
nIBC	TN	1	57	0	0	0	9	other	1	0	0	10.78	0	10.78	0	10.15	1	LAR	IM-
nIBC	TN	2	37	2	0	0	9	IDC	3	1	0	6.38	1	4.6	1	1.56	1	BL1	IM+
nIBC	TN	2	63	3	0	0	0	IDC	3	1	0	3.42	1	1.86	1	1.86	1	ND	IM-
nIBC	TN	1	61	1	0	0	0	IDC	2	0	0	1.48	1	0.77	1	0.77	1	BL1	IM-
nIBC	TN	2	63	2	1	0	0	IDC	3	0	0	2.03	0	2.03	0	2.03	0	M	IM-
nIBC	TN	3	73	4	1	0	0	IDC	3	0	1	4.22	1	2.33	1	2.33	1	LAR	IM-
nIBC	TN	2	51	2	0	0	0	IDC	3	1	0	10.1	0	10.1	0	10.1	0	BL2	IM-
nIBC	TN	1	68	1	0	0	9	IDC	3	1	0	5.19	0	5.19	0	5.19	0	M	IM-
IBC	TN	4	78	4d	1	1	0	IDC	3	1	1	0.77	1	0	1	0	1	LAR	IM-
nIBC	TN	1	72	1	0	0	9	ILC	2	1	0	5.07	0	5.07	0	5.07	0	ND	IM+
nIBC	TN	2	42	2	0	0	9	IDC	3	1	0	3.89	1	1.45	1	1.45	1	BL2	IM-
nIBC	TN	1	43	1	0	0	9	IDC	3	1	0	4.08	1	4.08	0	4.08	0	BL1	IM+
nIBC	TN	1	70	0	0	0	9	IDC	3	1	0	7.95	0	7.95	0	7.95	0	BL2	IM+
